# Supplementary material for: In Silico Study of Cell Surface Structures of Parabacteroides distasonis Involved in Its Maintenance within the Gut Microbiota
Source: Int J Mol Sci. 2022 Aug 20;23(16):9411. doi: 10.3390/ijms23169411 (PMC9409006; doi:10.3390/ijms23169411)
Supplement: Supplementary file 1 [file ijms-23-09411-s001.zip]

Archive with 2 entries (2 files):
- Supplementary data_Figure S1.pdf
- Supplementary data_Table S1 and S2.xlsx
